# Supplementary material for: Long COVID-19 Pathophysiology: What Do We Know So Far?
Source: Microorganisms. 2023 Sep 30;11(10):2458. doi: 10.3390/microorganisms11102458 (PMC10609046; doi:10.3390/microorganisms11102458)
Supplement: Supplementary file 1 [file microorganisms-11-02458-s001.zip]

Archive with 1 entries (1 files):
- microorganisms-2596295-supplementary.pdf
